# Supplementary material for: Negative Air Ions Attenuate Nicotine-Induced Vascular Endothelial Dysfunction by Suppressing AP1-Mediated FN1 and SPP1
Source: Antioxidants (Basel). 2025 Jul 14;14(7):859. doi: 10.3390/antiox14070859 (PMC12292000; doi:10.3390/antiox14070859)
Supplement: Supplementary file 1 [file antioxidants-14-00859-s001.zip]

Archive with 1 entries (1 files):
- antioxidants-3661556-supplementary.pdf
